# Supplementary material for: Accurate Protein Dynamic Conformational Ensembles: Combining AlphaFold, MD, and Amide 15N(1H) NMR Relaxation
Source: Int J Mol Sci. 2025 Sep 12;26(18):8917. doi: 10.3390/ijms26188917 (PMC12469643; doi:10.3390/ijms26188917)
Supplement: Supplementary file 1 [file ijms-26-08917-s001.zip]

Archive with 1 entries (1 files):
- ijms-3814689-supplementary-update.pdf
